# Supplementary material for: Microglia are not protective against cryptococcal meningitis
Source: Nat Commun. 2023 Nov 8;14:7202. doi: 10.1038/s41467-023-43061-0 (PMC10632471; doi:10.1038/s41467-023-43061-0)
Supplement: Supplementary file 4 — Source Data [file 41467_2023_43061_MOESM4_ESM.xlsx]

## Sheet: Figure 1
		Panel a									Panel b
			microglia	PMN	ly6Chi	mq	LY6Clow	other				microglia	PMN	ly6Chi	mq	LY6Clow	other
			4.23	0.27	2.86	16.6	24	0.14				1052.42	23.4622	1111.2	794.406	198.594	374.195
			0.18	0.35	0.93	3.28	1.25	0.27				1130.19	47.9669	876.769	513.558	224.937	90.3451
			3.78	0.24	2.21	12.7	10.4	0.44				568.442	31.1769	142.352	142.558	31.4818	47.2563
			3.08	0.49	1.09	14.7	14.7	0.45				642.748	53.6035	0	0	0	0
			0.98	0.31	4.48	5.01	1.58	1.5				1552.82	110.507	683.86	1271.89	365.574	1002.04
			0.78	0.44	1.39	1.58	1.72	0.13				1095.29	97.0808	88.4597	120.999	19.2246	36.9012
			0.42	0.3	1.96	1.69	0.6	0.36				584.269	120.506	98.5504	19.2897	8.21252	0
			0.36	0.57	0	0	0	0				1108.11	261.459	147.521	80.2574	32.1359	31.8844
			0.82	0.68	3.83	6.65	3.13	3.24				557.936	184.346	47.0405	29.1679	2.96169	5.87204
			2.92	1.68	0.69	2.48	0.86	0.42				2334.86	505.706	352.388	672.288	164.239	63.0836
			2.25	3.65	1.24	0.68	0.43	0				1529.86	483.74	581.779	735.497	255.962	95.2882
			2.63	2.02	0.49	1.04	0.82	0.26				3202.15	1057.27	455.251	197.861	84.3038	22.3738
			2.05	7.95	0.45	0.56	0.12	0.075				2881.02	509.419	623.04	1850.54	270.787	163.229
			2.33	1.13	0.39	2.26	1.06	0.076
			1.95	1.21	0.91	2.71	2.22	0.12
			2.97	1.82	0.75	0.79	0.55	0.041
			3.87	1.15	0.64	5.19	2.26	0.083
	Panel c					Panel f		intracellular	extracellular
		microglia	52				day 3	51.9	48.1
		PMN	18				day 6	26	74
		ly6Chi	6
		mq	12
		LY6Clow	8
		other	1

## Sheet: Figure 2
	Panel b				Panel c											Panel d
		Wild-Type	Microglia-Depleted														Wild-type
		129601	20517.3			Day 3, brain			Day 5, brain			Day 3, lung					Macrophages	743.817	406.302	895.222	991.038	1000.82	186.069	128.934	63.968	188.285
		107552	13717.3			Wild-Type	Microglia-Depleted		Wild-Type	Microglia-Depleted		Wild-Type	Microglia-Depleted				Ly6Chi mono	3492.68	2274.79	5157.81	3163.2	3583.69	2890	1418.84	1542.93	3741.28	2774.56	3290.6
		199703	2118.7			107317	3874.09		1.61616e+06	1.36585e+06		13071.9	1344.54				Ly6Clo mono	2090.28	2411.32	4318.71	2904.86	3620.64	8029.37	5840.76	5145.2	6980.81	5426.98	10077.4
		161628	22654.2			28103	13301.7		7.35632e+06	373832		2684.56	2197.8				neutrophils	1178.61	1499.56	1441.88	1056.01	658.772	1770.03	1737.63	817.303	3369.39	2260.06	3212.26
		112704	20802.8			38554.2	16585.4		1.00756e+06	956938		3582.09	946.745
		247049	5758.91			47169.8	93457.9		2.06718e+06	904977		2547.77	23529.4				Microglia depleted
		203652	23406.9			20253.2	92783.5		3.01508e+06	995025		2727.27	3000				Macrophages	977.598	1015.12	128.929	46.5991	36.4882	112.214
		150810				292683	59701.5		992556			837.696	963.855				Ly6Chi mono	9932.47	4724.58	2132.31	5238.48	4093.77	1928.82	6413.42
		174352				287770	91324.2		2.75862e+06			215.054	740.741				Ly6Clo mono	4965.85	3542.15	1547.97	5951.91	5560.8	3439.68	5640.93
		100280				103226			7.49415e+06			662.983					neutrophils	1760.36	1702.06	602.032	2460.53	2019.43	991.439	2790.08
		321286				187354						264.901
						105541						1643.84
						200000						1156.07
	Panel f				Panel g											Panel h
		Control	PLX5622			Day 3, brain			Day 6, brain			Day 3, lung					Control
		290852	13498.8			Control	PLX5622		Control	PLX5622		Control	PLX5622				Macrophages	795.562	1215.48	1184.08	2148.72	1409.69	626.788	321.545	570.543	481.315	232.352
		436804	14318.2			105727	178971		12244900	7982262		2150.54	10638.3				Ly6Chi mono	4700.27	6147.65	9119.52	10475.1	9551.17	2563.93	1845.11	4169.04	3762.25	6090.39
		561877	16642.4			62361	98434		5702648	2649007		13333.3	2247.19				Ly6Clo mono	4220.86	8762.29	7906.44		10549.2	2350.77	2613.19	4517.9	3850.84	4272.48
		643843	22939.7			43956	75789		12474010	3579418		14457.8	8391.61				neutrophils	20123.2	24838.3	22950.1	29445.3	26504.6	14250.6	9888.46	21812.4	16675.3	23266
		590064	18376.1			220386	8658		2558635	2721088		4963.5	11428.6
		140036	11288.7			37209.3	55813.9		8565310	871460		10	15503.9				PLX5622
		115774	7593.29			130233	12556		189125	8988764							Macrophages	363.572	235.026	409.964	161.475	52.312	131.191	156.117
		241871	14043.9			102326	29197.1		7500000	5084746							Ly6Chi mono	6130.7	6099.63	2473.15	4287.6	3797.81	1629.98	2185.12	5517.09	2172.82	2460.83
		173293	5508.06			186046	47846.9		8490566	6091371							Ly6Clo mono	1562.24	1882.57	1279.12	2353.84	2180.92	369.673	1112.28	788.705	401.976	450.394
		221538	10953.8			465116	18058.7		9716599	4545455							neutrophils	18503.4	19011.1	10570.7	21318.7	17404.1	6554.12	7267.87	15567.2	4637.14	7079.2
						175908	80717.5
						88073.4	60606.1
						176471	119107
						88435.4	75757.6
						152778	153846

## Sheet: Figure 3
	Panel b									Panel c							Panel d
		microglia	macrophages	Ly6Chi monocytes	Ly6Clo monocytes	neutrophils	meningeal macrophages				Microglia							Microglia
		83.8	2.44	7.61	25.7	0	0.66				uninfected	59.7	59.7	63.7	64.9			wild-type	Cre+
		81.7	2.08	3.29	13.3	0	0.75				day 3	59.7	58.3	64.5	61.4			71311.4	3821.26
		59.4	8.11	2.53	7.04	0	1.53				day 6	67.9	65.7	64.8				74334.2	2486.78
		74.7	3.23	4.42	18	3.57	1.2											73572.6	2630.82
											Macrophages							118699
											uninfected	11.5	5.33	6.24	4.42
											day 3	5.13	3.65	4.8	6.02			Meningeal macrophages
											day 6	6.01	5.07	5.81				wild-type	Cre+
																		1089.93	141.747
																		708.85	597.155
																		814.944	1140.5
																		563.725
	Panel e									Panel f							Panel g
		Wild-type									day 3, brain			day 3, lung				B3501			Zc15
		Macrophages	723.892	750.864	989.696	1785.68					wild-type	Cre+		wild-type	Cre+			wild-type	Cre+		wild-type	Cre+
		Ly6Chi mono	1840.44	2390.77	3331.7	5265.57					171674	29268.3		12658.2	1194.03			167	962		2603	16364
		Ly6Clo mono	1830.69	1993.39	2024.14	3914.27					239080	100000		2777.78	2395.21			275	96		9368	8018
		neutrophils	10630.8	11127.9	12275.9	13624.2					106557	36117.4		1834.86	1834.86			831	186		8677	9368
											126316			1256.55				86	261		17058	2685
		Cre+																4246	80		22511	11966
		Macrophages	620.643	909.673	1418.99													1865	849		8547	8949
		Ly6Chi mono	2542.01	3505.38	4611.61													360	475			15023
		Ly6Clo mono	2589.13	3082.77	4516.38													92				10643
		neutrophils	6452.7	8470.72	8515.31													365
																		926

## Sheet: Figure 4
	Panel b						Panel c
		intracellular	extracellular
	H99	27	25				H99		rdi1 KO
	rdi1 KO	3	32				wild-type	microglia-depleted	wild-type	microglia-depleted
							267261	64073.2	18867.9	30150.8
							388350	87475.1	124105	7462.69
							28777	53571.4	64073.2	17167.4
							636364	100917	36117.4	98654.7
							579710	91743.1	70312.5	8492.57
							235756	89887.6	274600	104762
							704846	57851.2	86393.1	55684.5
							333333	81264.1	31372.5	17021.3
							504202	71111.1	336134	4672.9
							487805		268456	70450.1
							85470.1		20565.6	64073.2

## Sheet: Figure 5
	Panel c						Panel d			Panel e
	Frequency			MFI			Ratio			Frequency
	microglia	extracellular		microglia	extracellular		microglia	extracellular			0	10nM	50nM	100nM	10uM
	5.71	7.67		193	1201		6	22			98.5	89.2	8.61	0.014	0.084
	2.08	16.6		95.7	2767		2	46			98.4	93.8	9.65	0	0
	11.7	61		1311	10148		30	126			98.5	89.7	2.77	0	0
	36.7	74.1		2839	8457		39	85
	16.8	84		1087	12741		16	129		Ratio
											0	10nM	50nM	100nM	10uM
											110.724	66.0446	10.4249	3.0987	4.17811
											98.6961	79.6841	10.6667	3.0823	3.50239
											89.431	65.1338	6.44672	3.44551	4.00941

## Sheet: Figure 6
	Panel a							Panel b					Panel d				Panel e			Panel f
		extracellular	microglia	monocytes	macrophages	neutrophils			microglia	macrophages
		45.3	8.59	16.7	20.5	42.3			9.06	5.24			Technical replicate values				untreated	IFNg		untreated	IFNg treated
		55.3	13.5	42.9	43.4	30.8			0.65	6.21			untreated	IFNg			100	131.035		100	128.66
		54	16.8	42.9	39.6	25.9			0.76	2.86			117.827	194.907			100	125.053		100	133.47
		62.4	11.4	66.7	51.6	20.3			7.19	11			96.4346	191.851			100	113.095
		43.1	14.5	20	27.1	30			4.27	13.7			102.207	186.757			100	111.3
		62	7.95	16.9	58.9	19.6			6.07	7.63			83.5314	187.097
		75.3	36.5	13.5	84.5	3.46			0.47	15.4
		81.2	14.3	0	26.7	5.33			3.01	6.23			Means
									0.38				untreated	IFNg
													100	190.153
													100	321.97
													100	113.408
													100	193.391
													100	154.856

## Sheet: Figure 7
	Panel a							Panel b						Panel c
									0	3	6	9			microglia	macrophages	monocytes	neutrophils
	Iron	microglia	macrophages	monocytes	neutrophils				177.29	202.722	202.337	188.2		exp1	36.2	36.85	23.6424	97.8796
	exp1	0.0150513	0.0513835	0.103226	0.0334899				246.38	234.619	180.933	191.828		exp2	49.35	33.65	27.2	74.3156
	exp2	0.0284147	0.150051	0.0867078	0.219512				221.163	202.401	178.062	187.246
									187.385	205.531	213.962	221.14
	Magnesium	microglia	macrophages	monocytes	neutrophils				179.526	156.526	174.14	161.774
	exp1	0.0373426	0.165654	0.177149	0.0507826				173.12		185.455	141.767
	exp2	0.0687357	0.206283	0.15353	0.216132						263.732	151.914
	Zinc	microglia	macrophages	monocytes	neutrophils
	Exp2	0.0123245	0.0548326	0.0868353	0.182218
	Panel d
	Ctr1/4 knock-out			CTR4 OE
	wt	microglia-deficient		wt	microglia-deficient
	3347	915		103380	208243
	839	622		57851.2	226415
	1059	1536		210989	190024
	2864	803		176991	103896
	2553	187		472813	552995
	1688	1008			1121495
	3704				383693
	5607				422680
	1009
	1909
